# Supplementary material for: Effectiveness of Respiratory Muscle Training in Pompe Disease: A Systematic Review and Meta-Analysis
Source: Children (Basel). 2024 Sep 30;11(10):1209. doi: 10.3390/children11101209 (PMC11505692; doi:10.3390/children11101209)
Supplement: Supplementary file 1 [file children-11-01209-s001.zip]

Archive with 1 entries (1 files):
- children-3207675-supplementary.pdf
